# Supplementary material for: Dietary Patterns and Non-Communicable Disease Biomarkers: A Network Meta-Analysis and Nutritional Geometry Approach
Source: Nutrients. 2022 Dec 23;15(1):76. doi: 10.3390/nu15010076 (PMC9824098; doi:10.3390/nu15010076)
Supplement: Supplementary file 1 [file nutrients-15-00076-s001.zip]

Archive with 1 entries (1 files):
- nutrients-2051126 - suppl final 23.12.2022.pdf
